# Supplementary material for: Identification and validation of superior reference gene for gene expression normalization via RT-qPCR in staminate and pistillate flowers of Jatropha curcas – A biodiesel plant
Source: PLoS One. 2017 Feb 24;12(2):e0172460. doi: 10.1371/journal.pone.0172460 (PMC5325260; doi:10.1371/journal.pone.0172460)
Supplement: S1 Table — (XLSX) [file pone.0172460.s005.xlsx]

## Sheet: Staminate flower
	ACTIN	EF	GAPDH1	SLEEPER	PLA	GAPDH2	UBI	DSK2A	TUB	CYC
Stem cutting earlier stage	29.11	18.26	14.69	21.29	23.09	24.66	23.91	22.94	19.57	23.35
Stem cutting earlier stage	29.15	18.45	15.08	21.21	23.16	24.87	23.92	23.12	20.04	23.27
Stem cutting earlier stage	29.14	18.53	14.9	21.3	23.24	24.66	24.25	23.09	19.61	23.3
Stem cutting earlier stage	28.95	18.69	15.15	22.08	23.43	24.82	24.19	23.36	19.74	23.52
Stem cutting earlier stage	29.81	18.48	15.25	21.42	23.57	24.96	24.18	23.34	19.97	23.48
Stem cutting earlier stage	26.89	18.77	15.29	21.35	23.36	24.94	24.24	23.15	19.81	23.44
Stem cutting medium stage	27.48	20.35	18.09	22.83	21.06	25.06	25.82	24.2	20.26	23.49
Stem cutting medium stage	28.1	20.57	19.95	22.35	21.33	24.92	25.7	24.19	20.2	23.96
Stem cutting medium stage	27.81	20.41	18.34	22.68	21.4	25	25.71	24.29	20.13	23.77
Stem cutting medium stage	27.45	20.43	18.21	22.47	21.43	25.01	25.56	24.34	20.24	23.89
Stem cutting medium stage	27.49	20.29	18.01	22.7	21.26	25.04	25.5	24.34	20.41	23.93
Stem cutting medium stage	27.74	20.42	17.54	22.44	21.64	25.02	26.03	24.38	20.42	24.28
Stem cutting later stage	19.99	20.81	16.29	20.72	24.58	24.28	26.12	25.85	21.5	24.1037
Stem cutting later stage	19.69	20.31	16.73	20.68	24.59	24.15	26.34	26.35	21.48	24.0539
Stem cutting later stage	19.71	20.69	16.66	20.74	24.73	24.49	26.45	26.25	21.44	24.1433
Stem cutting later stage	24.05	21.26	16.8	21.61	21.14	25.81	27.84	27.39	21.96	32.7301
Stem cutting later stage	23.85	21.34	16.79	22.02	20.91	25.78	27.33	27.41	22.25	32.71
Stem cutting later stage	23.9	21.46	16.64	21.74	21.09	25.83	27.7	27.63	21.91	32.55
Jinhe earlier stage	26.9	21.53	17.45	22.74	22.06	23.5	27.39	26.85	22.16	24.7216
Jinhe earlier stage	26.68	21.38	17.44	22.63	22.11	23.42	27.21	26.93	22.36	24.5117
Jinhe earlier stage	27.19	21.44	17.35	22.51	22.28	23.45	27.53	26.92	22.25	24.6688
Jinhe earlier stage	25.26	20.09	16.29	22.72	20.74	23.3	25.99	25.64	22.17	22.9818
Jinhe earlier stage	25.22	20.71	16.73	22.66	20.48	23.45	26.23	25.59	21.82	23.3922
Jinhe earlier stage	25.22	20.88	16.66	22.63	20.82	23.67	26.5	25.73	22.03	23.5224
Jinhe middle stage	23.21	19.99	15.49	20.77	18.94	23.43	26.04	25.84	20.93	22.338
Jinhe middle stage	23.01	19.53	15.66	20.15	19.23	22.95	26.13	26.24	21.03	22.1488
Jinhe middle stage	23.14	20.01	14.93	20.97	19.53	23.09	26.3	25.78	21.02	22.6103
Jinhe middle stage	24.77	20.28	16.05	22.04	20.22	24.46	26.68	25.81	22.25	24.2228
Jinhe middle stage	24.88	20.38	16.45	22.29	19.95	24.12	26.59	25.79	22.33	23.86
Jinhe middle stage	24.83	20.28	16.13	21.75	20.18	24.32	26.87	26.05	21.99	24.2425
Jinhe later stage	25.05	19.64	16.05	25.68	30.56	28.59	21.67	27.98	23.1	26.55
Jinhe later stage	26.3	19.81	16.02	26.06	32.54	29.06	22	24.76	22.86	26.79
Jinhe later stage	24.84	19.7	16.15	26.24	32.58	29.71	21.88	25.07	22.86	26.52
Jinhe later stage	24.47	19.75	16.37	26.49	31.05	29.29	21.76	28.06	22.96	26.47
Jinhe later stage	24.33	19.21	16.22	26.38	33.02	28	22.12	28.12	22.84	24.72
Jinhe later stage	24.72	19.51	16.25	25.84	33.28	29.14	22.12	27.88	22.58	24.54
Average	25.5647	20.1011	16.5028	22.5606	23.4606	25.1736	25.3278	25.5739	21.4022	24.7995

## Sheet: Pistillate flower
	ACTIN	EF	GAPDH1	SLEEPER	PLA	GAPDH2	UBI	DSK2A	TUB	CYC
Stem cutting earlier stage	33.04	18.71	18.45	24.78	27.44	28.63	24.97	23.46	20.33	23.75
Stem cutting earlier stage	33.13	21.98	18.96	24.61	27.37	28.89	25.03	23.35	20.09	23.75
Stem cutting earlier stage	33.22	22.15	19.16	25.26	27.2	28.38	25.12	23.72	20.26	23.78
Stem cutting earlier stage	33.41	22.29	18.86	25.47	27.43	29.02	25.19	23.8	20.34	23.87
Stem cutting earlier stage	33.42	22.2	19.19	25.49	27.66	28.82	25.13	23.67	20.31	23.96
Stem cutting earlier stage	33.52	22.19	19.11	26.07	27.75	28.78	25.04	23.96	20.53	24.03
Stem cutting medium stage	29.01	19.34	16.72	21.28	21.89	24	24.01	22.68	19.1	22.26
Stem cutting medium stage	29.05	19.23	16.32	21.25	21.87	24.02	24.13	22.45	18.98	22.31
Stem cutting medium stage	28.85	20.52	16.51	21.23	22.07	24.11	23.97	22.57	19.1	22.32
Stem cutting medium stage	28.96	19.47	15.57	21.59	22.16	24.24	23.93	22.52	19.34	22.41
Stem cutting medium stage	29.2	19.46	15.65	21.57	22.23	24.21	23.84	22.53	19.33	22.57
Stem cutting medium stage	29.18	19.5	15.77	21.5	22.32	24.2	24.01	22.58	19.24	22.5
Stem cutting later stage	25.65	21.05	17.47	22.43	21.11	23.98	26.57	25.88	21.8	23.4091
Stem cutting later stage	26	20.73	17.5	22.6	21.15	24.17	26.72	26.14	21.82	23.4681
Stem cutting later stage	25.67	20.79	17.49	22.76	21.32	24.25	26.93	26.19	22.07	23.4954
Stem cutting later stage	26.32	20.79	17.45	22.67	21.34	31.17	27.46	28.63	22.18	26.6838
Stem cutting later stage	26.38	21.01	17.44	22.56	21.45	24.91	27.55	29.2	22.42	27.6507
Stem cutting later stage	26.36	21.14	17.35	22.34	21.3	24.88	27.04	28.93	22.6	27
Jinhe earlier stage	25.26	19.96	16.07	21.78	19.61	23.11	26.19	25.13	21.08	23.1815
Jinhe earlier stage	26.28	20	15.85	21.52	19.36	23.36	26.38	24.92	22.44	23.0535
Jinhe earlier stage	26.74	20.09	16.11	21.73	19.73	23.42	26.23	24.94	21.23	23.4687
Jinhe earlier stage	26.24	20.06	16.37	22.09	20.34	23.74	26.31	25.67	21.52	23.6225
Jinhe earlier stage	26.84	20.4	16.74	22.46	20.17	23.49	26.33	25.52	22.07	23.3897
Jinhe earlier stage	26.97	20.05	16.55	22.05	19.55	23.65	26.41	25.77	21.82	23.4554
Jinhe middle stage	26.29	20.15	17.04	22.42	22.1	23.91	27.5	26.21	22.37	23.1271
Jinhe middle stage	26.43	20.36	16.88	22.8	22.37	23.14	26.89	25.7	22.72	23.9893
Jinhe middle stage	26.21	20.33	16.97	22.51	22.03	23.56	27.33	25.85	22.32	23.1219
Jinhe middle stage	26.52	21.11	17.47	22.5	22	24.31	27.23	26.94	22.17	22.5052
Jinhe middle stage	26.61	21.34	17.5	22.67	22.05	24.25	27.64	27.15	22.28	23.558
Jinhe middle stage	26.47	21.4	17.49	22.86	22.09	24.63	27.75	27.03	22.06	23.7703
Jinhe later stage	24.23	18.87	15.41	24.21	28.24	25.68	21.9	25.33	21.41	26.09
Jinhe later stage	24.49	20.16	15.97	24.28	28.39	25.83	22.01	25.07	24.33	24.68
Jinhe later stage	25.18	18.75	16.07	24.28	28.59	26.43	22.1	25.22	24.34	24.65
Jinhe later stage	24.7	19.52	15.7	24.52	28.92	26.15	22.05	25.68	21.61	25.43
Jinhe later stage	24.64	19.37	15.65	24.33	29.41	26.32	22.09	25.48	21.49	25.54
Jinhe later stage	24.53	19.35	15.76	24.37	28.81	26.14	22.26	25.41	22.5	26.01
Average	27.6389	20.3839	16.9603	23.0233	23.5783	25.3272	25.3122	25.1467	21.3778	23.9406

## Sheet: Total
	ACTIN	EF	GAPDH1	SLEEPER	PLA	GAPDH2	UBI	DSK2A	TUB	CYC
Stem cutting earlier stage -Staminate	33.04	18.71	18.45	24.78	27.44	28.63	24.97	23.46	20.33	23.75
Stem cutting earlier stage	33.13	21.98	18.96	24.61	27.37	28.89	25.03	23.35	20.09	23.75
Stem cutting earlier stage	33.22	22.15	19.16	25.26	27.2	28.38	25.12	23.72	20.26	23.78
Stem cutting earlier stage	33.41	22.29	18.86	25.47	27.43	29.02	25.19	23.8	20.34	23.87
Stem cutting earlier stage	33.42	22.2	19.19	25.49	27.66	28.82	25.13	23.67	20.31	23.96
Stem cutting earlier stage	33.52	22.19	19.11	26.07	27.75	28.78	25.04	23.96	20.53	24.03
Stem cutting medium stage	29.11	18.26	14.69	21.29	23.09	24.66	23.91	22.94	19.57	23.35
Stem cutting medium stage	29.15	18.45	15.08	21.21	23.16	24.87	23.92	23.12	20.04	23.27
Stem cutting medium stage	29.14	18.53	14.9	21.3	23.24	24.66	24.25	23.09	19.61	23.3
Stem cutting medium stage	28.95	18.69	15.15	22.08	23.43	24.82	24.19	23.36	19.74	23.52
Stem cutting medium stage	29.81	18.48	15.25	21.42	23.57	24.96	24.18	23.34	19.97	23.48
Stem cutting medium stage	26.89	18.77	15.29	21.35	23.36	24.94	24.24	23.15	19.81	23.44
Stem cutting later stage	29.01	19.34	16.72	21.28	21.89	24	24.01	22.68	19.1	22.26
Stem cutting later stage	29.05	19.23	16.32	21.25	21.87	24.02	24.13	22.45	18.98	22.31
Stem cutting later stage	28.85	20.52	16.51	21.23	22.07	24.11	23.97	22.57	19.1	22.32
Stem cutting later stage	28.96	19.47	15.57	21.59	22.16	24.24	23.93	22.52	19.34	22.41
Stem cutting later stage	29.2	19.46	15.65	21.57	22.23	24.21	23.84	22.53	19.33	22.57
Stem cutting later stage	29.18	19.5	15.77	21.5	22.32	24.2	24.01	22.58	19.24	22.5
Jinhe earlier stage	27.48	20.35	18.09	22.83	21.06	25.06	25.82	24.2	20.26	23.49
Jinhe earlier stage	28.1	20.57	19.95	22.35	21.33	24.92	25.7	24.19	20.2	23.96
Jinhe earlier stage	27.81	20.41	18.34	22.68	21.4	25	25.71	24.29	20.13	23.77
Jinhe earlier stage	27.45	20.43	18.21	22.47	21.43	25.01	25.56	24.34	20.24	23.89
Jinhe earlier stage	27.49	20.29	18.01	22.7	21.26	25.04	25.5	24.34	20.41	23.93
Jinhe earlier stage	27.74	20.42	17.54	22.44	21.64	25.02	26.03	24.38	20.42	24.28
Jinhe middle stage	25.65	21.05	17.47	22.43	21.11	23.98	26.57	25.88	21.8	23.4091
Jinhe middle stage	26	20.73	17.5	22.6	21.15	24.17	26.72	26.14	21.82	23.4681
Jinhe middle stage	25.67	20.79	17.49	22.76	21.32	24.25	26.93	26.19	22.07	23.4954
Jinhe middle stage	26.32	20.79	17.45	22.67	21.34	31.17	27.46	28.63	22.18	26.6838
Jinhe middle stage	26.38	21.01	17.44	22.56	21.45	24.91	27.55	29.2	22.42	27.6507
Jinhe middle stage	26.36	21.14	17.35	22.34	21.3	24.88	27.04	28.93	22.6	27
Jinhe later stage	19.99	20.81	16.29	20.72	24.58	24.28	26.12	25.85	21.5	24.1037
Jinhe later stage	19.69	20.31	16.73	20.68	24.59	24.15	26.34	26.35	21.48	24.0539
Jinhe later stage	19.71	20.69	16.66	20.74	24.73	24.49	26.45	26.25	21.44	24.1433
Jinhe later stage	24.05	21.26	16.8	21.61	21.14	25.81	27.84	27.39	21.96	32.7301
Jinhe later stage	23.85	21.34	16.79	22.02	20.91	25.78	27.33	27.41	22.25	32.71
Jinhe later stage	23.9	21.46	16.64	21.74	21.09	25.83	27.7	27.63	21.91	32.55
Stem cutting earlier stage -Pistillate	25.26	19.96	16.07	21.78	19.61	23.11	26.19	25.13	21.08	23.1815
Stem cutting earlier stage	26.28	20	15.85	21.52	19.36	23.36	26.38	24.92	22.44	23.0535
Stem cutting earlier stage	26.74	20.09	16.11	21.73	19.73	23.42	26.23	24.94	21.23	23.4687
Stem cutting earlier stage	26.24	20.06	16.37	22.09	20.34	23.74	26.31	25.67	21.52	23.6225
Stem cutting earlier stage	26.84	20.4	16.74	22.46	20.17	23.49	26.33	25.52	22.07	23.3897
Stem cutting earlier stage	26.97	20.05	16.55	22.05	19.55	23.65	26.41	25.77	21.82	23.4554
Stem cutting medium stage	23.21	19.99	15.49	20.77	18.94	23.43	26.04	25.84	20.93	22.338
Stem cutting medium stage	23.01	19.53	15.66	20.15	19.23	22.95	26.13	26.24	21.03	22.1488
Stem cutting medium stage	23.14	20.01	14.93	20.97	19.53	23.09	26.3	25.78	21.02	22.6103
Stem cutting medium stage	24.77	20.28	16.05	22.04	20.22	24.46	26.68	25.81	22.25	24.2228
Stem cutting medium stage	24.88	20.38	16.45	22.29	19.95	24.12	26.59	25.79	22.33	23.86
Stem cutting medium stage	24.83	20.28	16.13	21.75	20.18	24.32	26.87	26.05	21.99	24.2425
Stem cutting later stage	26.29	20.15	17.04	22.42	22.1	23.91	27.5	26.21	22.37	23.1271
Stem cutting later stage	26.43	20.36	16.88	22.8	22.37	23.14	26.89	25.7	22.72	23.9893
Stem cutting later stage	26.21	20.33	16.97	22.51	22.03	23.56	27.33	25.85	22.32	23.1219
Stem cutting later stage	26.52	21.11	17.47	22.5	22	24.31	27.23	26.94	22.17	22.5052
Stem cutting later stage	26.61	21.34	17.5	22.67	22.05	24.25	27.64	27.15	22.28	23.558
Stem cutting later stage	26.47	21.4	17.49	22.86	22.09	24.63	27.75	27.03	22.06	23.7703
Jinhe earlier stage	26.9	21.53	17.45	22.74	22.06	23.5	27.39	26.85	22.16	24.7216
Jinhe earlier stage	26.68	21.38	17.44	22.63	22.11	23.42	27.21	26.93	22.36	24.5117
Jinhe earlier stage	27.19	21.44	17.35	22.51	22.28	23.45	27.53	26.92	22.25	24.6688
Jinhe earlier stage	25.26	20.09	16.29	22.72	20.74	23.3	25.99	25.64	22.17	22.9818
Jinhe earlier stage	25.22	20.71	16.73	22.66	20.48	23.45	26.23	25.59	21.82	23.3922
Jinhe earlier stage	25.22	20.88	16.66	22.63	20.82	23.67	26.5	25.73	22.03	23.5224
Jinhe middle stage	24.23	18.87	15.41	24.21	28.24	25.68	21.9	25.33	21.41	26.09
Jinhe middle stage	24.49	20.16	15.97	24.28	28.39	25.83	22.01	25.07	24.33	24.68
Jinhe middle stage	25.18	18.75	16.07	24.28	28.59	26.43	22.1	25.22	24.34	24.65
Jinhe middle stage	24.7	19.52	15.7	24.52	28.92	26.15	22.05	25.68	21.61	25.43
Jinhe middle stage	24.64	19.37	15.65	24.33	29.41	26.32	22.09	25.48	21.49	25.54
Jinhe middle stage	24.53	19.35	15.76	24.37	28.81	26.14	22.26	25.41	22.5	26.01
Jinhe later stage	25.05	19.64	16.05	25.68	30.56	28.59	21.67	27.98	23.1	26.55
Jinhe later stage	26.3	19.81	16.02	26.06	32.54	29.06	22	24.76	22.86	26.79
Jinhe later stage	24.84	19.7	16.15	26.24	32.58	29.71	21.88	25.07	22.86	26.52
Jinhe later stage	24.47	19.75	16.37	26.49	31.05	29.29	21.76	28.06	22.96	26.47
Jinhe later stage	24.33	19.21	16.22	26.38	33.02	28	22.12	28.12	22.84	24.72
Jinhe later stage	24.72	19.51	16.25	25.84	33.28	29.14	22.12	27.88	22.58	24.54
Average	26.6018	20.2425	16.7315	22.7919	23.5194	25.2504	25.32	25.3603	21.39	24.37
