# Supplementary material for: Identification and validation of superior reference gene for gene expression normalization via RT-qPCR in staminate and pistillate flowers of Jatropha curcas – A biodiesel plant
Source: PLoS One. 2017 Feb 24;12(2):e0172460. doi: 10.1371/journal.pone.0172460 (PMC5325260; doi:10.1371/journal.pone.0172460)
Supplement: S3 Table — (XLSX) [file pone.0172460.s007.xlsx]

## Sheet: Sheet1
Staminate flower AGAMOUS (AG) gene copy number			y=-3.511x+43.239
Target	Sample	Cq	Log copy number	Copy number
AG	stage1	22.73	5.84136	693994
AG	stage1	23.25	5.69325	493458
AG	stage1	23.73	5.55654	360194
AG	stage2	22.46	5.91826	828432
AG	stage2	22.25	5.97807	950756
AG	stage2	22.24	5.98092	957011
AG	stage3	21.06	6.317	2.07493e+06
AG	stage3	21.14	6.29422	1.96888e+06
AG	stage3	21.31	6.2458	1.76116e+06
AG	stage4	19.18	6.85246	7.11973e+06
AG	stage4	19.08	6.88095	7.60231e+06
AG	stage4	19.1	6.87525	7.50325e+06
AG	stage5	22.63	5.86984	741033
AG	stage5	22.58	5.88408	765735
AG	stage5	22.39	5.93819	867350
	Sample	Ave Cq	Ave copy number
	stage1	23.2367	515882
	stage2	22.3167	912066
	stage3	21.17	1.93499e+06
	stage4	19.12	7.40843e+06
	stage5	22.5333	791373

## Sheet: Sheet3
sample	ave Cq	ave copy number
stage1	23.2367	515882
stage2	22.3167	912066
stage3	21.17	1.93499e+06
stage4	19.12	7.40843e+06
stage5	22.5333	791373
