# Supplementary material for: Identification and validation of superior reference gene for gene expression normalization via RT-qPCR in staminate and pistillate flowers of Jatropha curcas – A biodiesel plant
Source: PLoS One. 2017 Feb 24;12(2):e0172460. doi: 10.1371/journal.pone.0172460 (PMC5325260; doi:10.1371/journal.pone.0172460)
Supplement: S4 Table — (XLSX) [file pone.0172460.s008.xlsx]

## Sheet: female
AGAMOUS gene copy number- Pistillate flower
Target Gene	Sample	Cq	Log copy number	copy number
AG	stage1	22.13	6.00854	1.01987e+06
AG	stage1	22.28	5.96582	924319
AG	stage1	22.47	5.91171	816030
AG	stage2	22.28	5.96582	924319
AG	stage2	22.17	5.99715	993463
AG	stage2	22.36	5.94304	877074
AG	stage3	21.26	6.25634	1.80442e+06
AG	stage3	21.27	6.25349	1.79262e+06
AG	stage3	21.46	6.19937	1.58261e+06
AG	stage4	19.83	6.66363	4.60923e+06
AG	stage4	19.97	6.62375	4.20488e+06
AG	stage4	20.1843	6.56272	3.65357e+06
AG	stage5	22.7621	5.82851	673763
AG	stage5	23.2703	5.68377	482805
AG	stage5	23.3135	5.67146	469315
	Sample	Ave Cq	Ave copy number
	stage1	22.2933	920073
	stage2	22.27	931619
	stage3	21.33	1.72655e+06
	stage4	19.9948	4.1559e+06
	stage5	23.1153	541961
